# Supplementary material for: The rising burden of diabetes and state-wise variations in India: insights from the Global Burden of Disease Study 1990–2021 and projections to 2031
Source: Front Endocrinol (Lausanne). 2025 May 12;16:1505143. doi: 10.3389/fendo.2025.1505143 (PMC12104079; doi:10.3389/fendo.2025.1505143)
Supplement: Supplementary file 1 [file Table1.xlsx]

## Sheet: Table S1
Supplementary Table 1: Trends in Diabetes burden in India utilizing join point regression analysis (1990-2021)
	Segment Year	Age Standardised Incidence Rate	Segment Year	Age Standardised Mortality Rate
		APC (95% C.I.)		APC(95% C.I.)
	1990-1996	1.3399* (1.1233 to 1.4445)	1990-1997	0.9714* (0.4007 to 1.5799)
	1996-1999	2.2486* (1.8277 to 2.4486)	1997-2000	-3.4708 (-4.113 to 1.1829)
	1999-2005	0.6834* (0.4927 to 0.7958)	2000-2005	1.0137 (-2.8062 to 2.2516)
	2005-2011	2.0661* (1.9311 to 2.3743)	2005-2008	3.7062* (0.9917 to 4.5897)
	2011-2021	1.6790* (1.5712 to 1.7412)	2008-2011	0.2113 (-0.7706 to 4.681)
			2011-2014	5.1848 (-0.1461 to 6.1649)
			2014-2021	0.4181 (-0.1549 to 1.0851)
AAPC*	1990-2021	1.5494* (1.5278 to 1.5669)	1990-2021	- 1.0001* (0.9083 to 1.0842)
* Indicates that the Annual Percent Change APC, AAPC is significantly different from zero at the alpha = 0.05 level.CI (Confidence Interval)

## Sheet: Table S2 Forecasted values
Supplemetnary Table 2: Forecasted Age-Standardized DALYs Rate (Using ARIMA (0,2,2) Model) and Age-Standardized Prevalence Rate (Using ARIMA (2,2,1) Model) of Diabetes with 95% Confidence Intervals from 2022 to 2031.DALY=disability-adjusted life-year.
Year	Forecasted DALYs Rate(with 95 % CI)	Forecasted Prevalence Rate(with 95 % CI)
2022	1119.69 (1101.08 to 1138.31)	6150.19 (6109.18 to 6191.21)
2023	1133.24 (1092.5 to 1173.97)	6484.06 (6339.08 to 6629.04)
2024	1146.78 (1087.14 to 1206.41)	6736 (6457.89 to 7014.11)
2025	1160.32 (1081.94 to 1238.7)	6960.33 (6549.48 to 7371.18)
2026	1173.86 (1076.24 to 1271.48)	7220.76 (6678.87 to 7762.64)
2027	1187.4 (1069.84 to 1304.96)	7512.59 (6828.48 to 8196.7)
2028	1200.94 (1062.65 to 1339.23)	7796.66 (6951.81 to 8641.52)
2029	1214.48 (1054.65 to 1374.32)	8059.13 (7038.82 to 9079.44)
2030	1228.03 (1045.83 to 1410.22)	8316.96 (7112.84 to 9521.08)
2031	1241.57 (1036.2 to 1446.94)	8585.45 (7190.57 to 9980.33)
